# Supplementary material for: Comparison of the Chemical Components, Efficacy and Mechanisms of Action of Chrysanthemum morifolium Flower and Its Wild Relative Chrysanthemum indicum Flower against Liver-Fire Hyperactivity Syndrome of Hypertension via Integrative Analyses
Source: Int J Mol Sci. 2022 Nov 9;23(22):13767. doi: 10.3390/ijms232213767 (PMC9692626; doi:10.3390/ijms232213767)
Supplement: Supplementary file 1 [file ijms-23-13767-s001.zip]

Archive with 1 entries (1 files):
- ijms-1981423-supplementary.pdf
